# Supplementary material for: Temporal and Spatial Distribution Patterns of Spodoptera frugiperda in Mountain Maize Fields in China
Source: Insects. 2022 Oct 16;13(10):938. doi: 10.3390/insects13100938 (PMC9604361; doi:10.3390/insects13100938)
Supplement: Supplementary file 1 [file insects-13-00938-s001.zip]

Archive with 1 entries (1 files):
- insects-1898277-supplementary.pdf
